# Supplementary material for: Patient-Derived Organoid Modeling of Glypican-3 CAR-T Responses in Hepatocellular Carcinoma
Source: Cells. 2026 Apr 28;15(9):799. doi: 10.3390/cells15090799 (PMC13163092; doi:10.3390/cells15090799)
Supplement: Supplementary file 1 [file cells-15-00799-s001.zip]

Archive with 1 entries (1 files):
- cells-4269070-supplementary.pdf
